# Supplementary material for: Neurobehavioral pathways linking socioeconomic status hardship to suicide risk versus resilience in young adolescents: the roles of sleep health and default mode network connectivity
Source: Transl Psychiatry. 2025 Nov 24;15:497. doi: 10.1038/s41398-025-03710-y (PMC12644833; doi:10.1038/s41398-025-03710-y)
Supplement: Supplementary file 2 — Table_S1 [file 41398_2025_3710_MOESM2_ESM.xlsx]

## Sheet: Sheet1
Table S1. Items Included in the SES Hardship Latent Variable
Item	ABCD Variable	Description	λ
Low Parental Educationa,b,c	demo_prnt_ed_v2	Parental highest education*R	.69
Income:Povertya,b,c	reshist_addr1_svi_pov_20142018	Family income to poverty ratio (family's reported annual income by the federal poverty threshold)	.83
Neighborhood Deprivationc	reshist_addr1_adi_perc	Neighborhood area deprivation index was a composite measure (converted to national percentiles) based on 17 neighborhood factors (e.g., income, education, employment, housing quality) derived from the American Community Survey (ACS).	.58
Family Material Deprivationb,d	demo_fam_exp1_v2 demo_fam_exp2_v2 demo_fam_exp3_v2 demo_fam_exp4_v2 demo_fam_exp5_v2 demo_fam_exp6_v2 demo_fam_exp7_v2	Family material deprivation was assessed using seven items from the Parent Demographics Survey, which identified whether a family experienced any financial hardships (e.g., inability to afford food, missed rent or mortgage payments) in the past 12 months, with responses coded as 1 = Yes and 0 = No.	.41
Unemploymenta,b,c	demo_prnt_empl_v2	Caregivers’ employment status[1 = Not employed, 0 = Employed (full-/part-time)]	.26
Marital Statuse	demo_prnt_martial_v2	Caregivers' martial status (coded 1 = No, 0 = Yes)	.52
Note. Confirmatory factor analysis with a weighted least squares estimator (WLSMV) to handle the categorical nature of unemployment and marital status. Model fit was good: Χ2(9): 210.90, RMSEA: .05, CFI/TLI: .959/.931, SRMR: .05. All loadings were significant (p < .001). *R indicates reverse scored items.
Supporting Literature: a) Baker, E. H. (2014). Socioeconomic status, definition. The Wiley Blackwell encyclopedia of health, illness, behavior, and society, 2210-2214. b) McLaughlin, K. A., Breslau, J., Green, J. G., Lakoma, M. D., Sampson, N. A., Zaslavsky, A. M., et al. (2011). Childhood socio-economic status and the onset, persistence, and severity of DSM-IV mental disorders in a US national s…
