# Supplementary material for: Neurobehavioral pathways linking socioeconomic status hardship to suicide risk versus resilience in young adolescents: the roles of sleep health and default mode network connectivity
Source: Transl Psychiatry. 2025 Nov 24;15:497. doi: 10.1038/s41398-025-03710-y (PMC12644833; doi:10.1038/s41398-025-03710-y)
Supplement: Supplementary file 3 — Table_S2 [file 41398_2025_3710_MOESM3_ESM.xlsx]

## Sheet: Sheet1
Table S2. Breakdown of the Items Indicating Suicidal Ideations and Attempts
Outcomes	KSAD-5 Items (ABCD)	KSADS-5 Item Descriptions
Suicidal ideation	Ksads_23_947_t	Diagnosis- Suicidal ideation active on specific, Present
	Ksads_23_948_t	Diagnosis- Suicidal ideation active method, Present
	Ksads_23_949_t	Diagnosis- Suicidal ideation active intent, Present
	Ksads_23_950_t	Diagnosis- Suicidal ideation active plan, Present
	Ksads_23_951_t	Diagnosis- Preparatory actions toward imminent suicidal behavior, Present
	Ksads_23_957_t	Diagnosis- Suicidal ideation passive, Past
	Ksads_23_958_t	Diagnosis- Suicidal ideation active on specific, Past
	Ksads_23_959_t	Diagnosis- Suicidal ideation active method, Past
	Ksads_23_960_t	Diagnosis- Suicidal ideation active intent, Past
	Ksads_23_961_t	Diagnosis- Suicidal ideation active plan, Past
	Ksads_23_962_t	Diagnosis- Preparatory actions toward imminent suicidal behavior, Past
Suicide attempt	Ksads_23_952_t	Diagnosis- Interrupted Attempt, Present
	Ksads_23_953_t	Diagnosis-Aborted Attempt, Present
	Ksads_23_954_t	Diagnosis- Suicide Attempt, Present
	Ksads_23_963_t	Diagnosis-Interrupted Attempt, Past
	Ksads_23_964_t	Diagnosis-Aborted Attempt, Past
	Ksads_23_965_t	Diagnosis-Suicide Attempt, Past
	Ksads_23_946_t	Diagnosis-Suicidal ideation passive, Present
Note. KSAD items names presented using ABCD conventions. Code used to compute T1 and T3/T5 dummy scores available upon request.
